# Supplementary material for: Objective improvement with coronary anastomosis simulation training: meta-analysis
Source: BJS Open. 2022 Jan 28;6(1):zrab147. doi: 10.1093/bjsopen/zrab147 (PMC8830760; doi:10.1093/bjsopen/zrab147)
Supplement: zrab147_Supplementary_Data [file zrab147_supplementary_data.zip]

Archive with 3 entries (3 files):
- Coronary_Anastomosis_Simulation_Training_Video-2.mp4
- PRISMA_2020_checklist.docx
- Supplementary_Figure_1.docx
